# Supplementary material for: Putative Iron Acquisition Systems in Stenotrophomonas maltophilia
Source: Molecules. 2018 Aug 16;23(8):2048. doi: 10.3390/molecules23082048 (PMC6222749; doi:10.3390/molecules23082048)
Supplement: Supplementary file 1 [file molecules-23-02048-s001.zip]

Archive with 6 entries (5 files):
- suppl proof/
- suppl proof/Table S1 SM IAS.pdf
- suppl proof/Table S2 SM IAS.pdf
- suppl proof/Table S3 SM IAS.pdf
- suppl proof/Table S4 SM IAS.pdf
- suppl proof/Table S5 SM IAS.pdf
